# Supplementary material for: ﻿Ardisiarecurvipetala (Primulaceae-Myrsinoideae), a new species from northern Peninsular Malaysia
Source: PhytoKeys. 2023 Sep 13;232:89–98. doi: 10.3897/phytokeys.232.103649 (PMC10512027; doi:10.3897/phytokeys.232.103649)
Supplement: XML Treatment for Ardisia recurvipetala [file phytokeys.232.103649-treatment1.xml]

<!DOCTYPE tp:taxon-treatment
  PUBLIC "-//TaxonX//DTD Taxonomic Treatment Publishing DTD v0 20100105//EN" "tax-treatment-NSO.dtd">
<tp:taxon-treatment xmlns:tp="http://www.plazi.org/taxpub"><tp:treatment-meta><kwd-group><label>Taxon classification</label><kwd>
              <named-content content-type="kingdom">Plantae</named-content>
            </kwd><kwd>
              <named-content content-type="order">Ericales</named-content>
            </kwd><kwd>
              <named-content content-type="family">Primulaceae</named-content>
            </kwd></kwd-group><mixed-citation publication-type="journal"><person-group><name><surname>Julius</surname><given-names>Avelinah</given-names></name><name><surname>Siti-Munirah</surname><given-names>Mat Yunoh</given-names></name><name><surname>Utteridge</surname><given-names>Timothy M. A.</given-names></name></person-group><article-title>﻿<italic><tp:taxon-name><tp:taxon-name-part taxon-name-part-type="genus" reg="Ardisia">Ardisia</tp:taxon-name-part><tp:taxon-name-part taxon-name-part-type="species" reg="recurvipetala">recurvipetala</tp:taxon-name-part></tp:taxon-name></italic> (<tp:taxon-name><tp:taxon-name-part taxon-name-part-type="family">Primulaceae</tp:taxon-name-part></tp:taxon-name>-<tp:taxon-name><tp:taxon-name-part taxon-name-part-type="family">Myrsinoideae</tp:taxon-name-part></tp:taxon-name>), a new species from northern Peninsular Malaysia</article-title><source>PhytoKeys</source><day>13</day><month>09</month><year>2023</year><volume>232</volume><fpage>89</fpage><lpage>98</lpage><pub-id pub-id-type="doi">10.3897/phytokeys.232.103649</pub-id></mixed-citation></tp:treatment-meta><tp:nomenclature><label>﻿</label><tp:taxon-name>
            <object-id xmlns:xlink="http://www.w3.org/1999/xlink" content-type="arpha" xlink:type="simple">10F8D44E-3CFE-595F-B97F-5B4B7A41E235</object-id>
            <tp:taxon-name-part taxon-name-part-type="genus" reg="Ardisia">Ardisia</tp:taxon-name-part>
            <tp:taxon-name-part taxon-name-part-type="species" reg="recurvipetala">recurvipetala</tp:taxon-name-part>
            <object-id xmlns:xlink="http://www.w3.org/1999/xlink" content-type="ipni" xlink:type="simple">urn:lsid:ipni.org:names:77326762-1</object-id>
          </tp:taxon-name><tp:taxon-authority>Julius, Siti-Munirah &amp; Utteridge, sp. nov. (§ Crispardisia)</tp:taxon-authority><xref ref-type="fig" rid="F1">Figs 1</xref><xref ref-type="fig" rid="F2">, 2</xref><xref ref-type="fig" rid="F3">, 3</xref></tp:nomenclature><tp:treatment-sec sec-type="diagnosis" id="SECID0EYOAC"><title>Diagnosis.</title><p><italic><tp:taxon-name><tp:taxon-name-part taxon-name-part-type="genus" reg="Ardisia">Ardisia</tp:taxon-name-part><tp:taxon-name-part taxon-name-part-type="species" reg="recurvipetala">recurvipetala</tp:taxon-name-part></tp:taxon-name></italic> is the only <italic><tp:taxon-name><tp:taxon-name-part taxon-name-part-type="genus" reg="Ardisia">Ardisia</tp:taxon-name-part></tp:taxon-name></italic> species with the following combination of characters: leaf margins with both vascularised glands and pustule-like structures, lamina raised between the venation giving a somewhat bullate appearance, inflorescences on the main shoot and specialised lateral branches, white flowers with recurved petals with a pink patch at the base of the corolla lobes.</p><fig id="F1" position="float" orientation="portrait"><object-id xmlns:xlink="http://www.w3.org/1999/xlink" content-type="doi" xlink:type="simple">10.3897/phytokeys.232.103649.figure1</object-id><object-id xmlns:xlink="http://www.w3.org/1999/xlink" content-type="arpha" xlink:type="simple">FEFAD013-9F45-52ED-872F-3014804D54AC</object-id><label>Figure 1.</label><caption><p><italic><tp:taxon-name><tp:taxon-name-part taxon-name-part-type="genus" reg="Ardisia">Ardisia</tp:taxon-name-part><tp:taxon-name-part taxon-name-part-type="species" reg="recurvipetala">recurvipetala</tp:taxon-name-part></tp:taxon-name></italic><bold>A</bold> habitat (inset: <bold>Ai</bold> habit <bold>Aii</bold> inflorescence position on lateral shoot and main stem) <bold>B</bold> lateral branch with flowers and young fruits <bold>C, D</bold> flowers.</p></caption><graphic xmlns:xlink="http://www.w3.org/1999/xlink" xlink:href="phytokeys-232-089_article-103649__-g001.jpg" position="float" orientation="portrait" xlink:type="simple" id="oo_905304.jpg"><uri content-type="original_file" xlink:type="simple">https://binary.pensoft.net/fig/905304</uri></graphic></fig></tp:treatment-sec><tp:treatment-sec sec-type="material" id="SECID0ETAAE"><title>Type.</title><p>Malaysia. Peninsular Malaysia: Terengganu, Hulu Terengganu Distr., Taman Negeri Kenyir, <named-content xmlns:xlink="http://www.w3.org/1999/xlink" content-type="dwc:verbatimCoordinates" xlink:type="simple"><named-content content-type="geo-json" specific-use="{&#34;type&#34;:&#34;Point&#34;,&#34;coordinates&#34;:[102.541639,5.016806]}" id="NCID0E3AAE" xlink:type="simple">5°01'00.5"N, 102°32'29.9"E</named-content></named-content>, 201 m elev., 15 June 2022 (fl. &amp; fr.), <italic>Siti Munirah FRI 98670</italic> (holotype KEP!; isotype BORH!).</p><fig id="F2" position="float" orientation="portrait"><object-id xmlns:xlink="http://www.w3.org/1999/xlink" content-type="doi" xlink:type="simple">10.3897/phytokeys.232.103649.figure2</object-id><object-id xmlns:xlink="http://www.w3.org/1999/xlink" content-type="arpha" xlink:type="simple">21EB288A-2D24-56E7-8F9E-A330D3227466</object-id><label>Figure 2.</label><caption><p>Leaf margin showing vascularised glands (yellow arrow) on the incision between crenation and the pustule-like structures (red arrow) along the crenation.</p></caption><graphic xmlns:xlink="http://www.w3.org/1999/xlink" xlink:href="phytokeys-232-089_article-103649__-g002.jpg" position="float" orientation="portrait" xlink:type="simple" id="oo_905305.jpg"><uri content-type="original_file" xlink:type="simple">https://binary.pensoft.net/fig/905305</uri></graphic></fig><p><bold><italic>Woody shrub</italic></bold> ca. 1 m tall. <bold><italic>Branches</italic></bold> 5–12.5 cm long. <bold><italic>Indumentum</italic></bold> absent except for short, white or brown, simple eglandular and glandular hairs on reproductive parts. <bold><italic>Leaves</italic></bold> spirally arranged; petioles (0.5–)1–1.5 cm long, winged by the decurrent leaf base, glabrous; lamina chartaceous, with sparse black gland dots throughout abaxially, raised between the venation; usually broadly elliptic, occasionally oblanceolate, (12.5–)17.5–20.5 × 4.5–7.5 cm (excluding reduced leaves subtending inflorescences on specialised lateral branches); young leaves light green, mature leaves dark green above, pale green beneath; base cuneate; margin crenate with vascularised glands (bacterial nodules) at the incision between crenatures and with pustule-like structures along the crenations from projecting venation; apex acute to obtuse; glabrous on both surfaces; mid-rib flat above, raised below; lateral veins 9–14 pairs, irregularly spaced, joining at the marginal vein, distinct on the adaxial surface, prominent on abaxial side; intersecondary veins sometimes present; intercostal veins obscure. <bold><italic>Inflorescences</italic></bold> subsessile, terminal on main shoot and on relatively short specialised lateral branches with 1–2(–3) subtending leaves, condensed racemose, ca. 2 × 3 cm, unbranched, 10–18-flowered. <bold><italic>Flowers</italic></bold> 5-merous; pedicels brownish-red, 1–1.5 cm long, slender, densely glandular hairy with globular tips, covered with dense, brown gland dots; sepals yellowish-green, pale pink at base, not overlapping, covered with dense brown gland dots, triangular-ovate, 1.5–2 × 1–1.5 mm, sparsely glandular hairy abaxially, glabrous adaxially, margin ciliate with laxly spaced, simple, pale brown hairs, apex obtuse; corolla tube ca. 0.5 mm long, lobes 5, white except the creamy-white apex and pinkish base, covered with dense, brown gland dots, lanceolate, 6–7 × 3–4 mm, glabrous on both surfaces, apex acute, strongly recurved at anthesis; stamens 5, yellowish, subsessile, anthers narrowly lanceolate-mucronate, 5–6 × 1.5 mm, glabrous throughout, gland dotted abaxially, thecae not locellate, dehiscent by longitudinal slits; ovary subglobose, ca. 2 × 1.5 mm, glabrous, ovules ca. 9 arranged in 1-series, style and stigma slender, ca. 5.3 mm long, glabrous. <bold><italic>Young fruits</italic></bold> globose, with dense gland dots, 4–6 × 4–6 mm, green, glabrous; pedicels becoming thickened and obconically flared, 1.8–2 cm long. Mature fruits not observed.</p><fig id="F3" position="float" orientation="portrait"><object-id xmlns:xlink="http://www.w3.org/1999/xlink" content-type="doi" xlink:type="simple">10.3897/phytokeys.232.103649.figure3</object-id><object-id xmlns:xlink="http://www.w3.org/1999/xlink" content-type="arpha" xlink:type="simple">FD8EF69B-B866-54C1-B095-991B1D902EFE</object-id><label>Figure 3.</label><caption><p><italic><tp:taxon-name><tp:taxon-name-part taxon-name-part-type="genus" reg="Ardisia">Ardisia</tp:taxon-name-part><tp:taxon-name-part taxon-name-part-type="species" reg="recurvipetala">recurvipetala</tp:taxon-name-part></tp:taxon-name></italic><bold>A</bold> flowering branches <bold>B</bold> flower bud (<bold>i</bold>), mature flower (<bold>ii</bold>) and flower with corolla removed (<bold>iii</bold>) <bold>C</bold> flower (spread) showing the stamen arrangement <bold>D</bold> adaxial view of sepal <bold>E</bold> ventral (left) and dorsal surfaces (right) of anther <bold>F</bold> anterior (left) and lateral views (right) of ovary <bold>G</bold> leaf margin with venation details and bacterial nodule <bold>H</bold> pustule-like structure on leaf margin crenation. Illustration by Mohd Aidil Nordin.</p></caption><graphic xmlns:xlink="http://www.w3.org/1999/xlink" xlink:href="phytokeys-232-089_article-103649__-g003.jpg" position="float" orientation="portrait" xlink:type="simple" id="oo_905306.jpg"><uri content-type="original_file" xlink:type="simple">https://binary.pensoft.net/fig/905306</uri></graphic></fig></tp:treatment-sec><tp:treatment-sec sec-type="distribution" id="SECID0E6DAE"><title>Distribution.</title><p>Endemic to Peninsular Malaysia, Terengganu (Taman Negeri Kenyir); currently known only from the type locality (Fig. <xref ref-type="fig" rid="F4">4</xref>).</p><fig id="F4" position="float" orientation="portrait"><object-id xmlns:xlink="http://www.w3.org/1999/xlink" content-type="doi" xlink:type="simple">10.3897/phytokeys.232.103649.figure4</object-id><object-id xmlns:xlink="http://www.w3.org/1999/xlink" content-type="arpha" xlink:type="simple">0B304758-76A1-5A79-B6C2-0F35B7057267</object-id><label>Figure 4.</label><caption><p>Map showing the type locality of <italic><tp:taxon-name><tp:taxon-name-part taxon-name-part-type="genus" reg="Ardisia">Ardisia</tp:taxon-name-part><tp:taxon-name-part taxon-name-part-type="species" reg="recurvipetala">recurvipetala</tp:taxon-name-part></tp:taxon-name></italic> in Peninsular Malaysia.</p></caption><graphic xmlns:xlink="http://www.w3.org/1999/xlink" xlink:href="phytokeys-232-089_article-103649__-g004.jpg" position="float" orientation="portrait" xlink:type="simple" id="oo_905307.jpg"><uri content-type="original_file" xlink:type="simple">https://binary.pensoft.net/fig/905307</uri></graphic></fig></tp:treatment-sec><tp:treatment-sec sec-type="ecology" id="SECID0EBFAE"><title>Ecology.</title><p>Growing in a lowland dipterocarp forest at 201 m elev. in a shaded area not far from a small stream.</p></tp:treatment-sec><tp:treatment-sec sec-type="etymology" id="SECID0EGFAE"><title>Etymology.</title><p>The species epithet is derived from its recurved corolla lobes.</p></tp:treatment-sec><tp:treatment-sec sec-type="conservation status" id="SECID0ELFAE"><title>Conservation status.</title><p>Data Deficient (<abbrev xmlns:xlink="http://www.w3.org/1999/xlink" xlink:title="Data Deficient" id="ABBRID0ERFAE" xlink:type="simple">DD</abbrev>). <italic><tp:taxon-name><tp:taxon-name-part taxon-name-part-type="genus" reg="Ardisia">Ardisia</tp:taxon-name-part><tp:taxon-name-part taxon-name-part-type="species" reg="recurvipetala">recurvipetala</tp:taxon-name-part></tp:taxon-name></italic> is known from fewer than five individuals in flower and fruit collected from intact forest patches within the Taman Negeri Kenyir. The sites where the taxon was found were previously part of the Tembat Forest Reserve before it was gazetted into Taman Negeri Kenyir in 2018. Further surveys are needed to understand the threats at the type locality and if the species is distributed outside the current area and, until these data are obtained, the species is assessed as Data Deficient (<abbrev xmlns:xlink="http://www.w3.org/1999/xlink" xlink:title="Data Deficient" id="ABBRID0EAGAE" xlink:type="simple">DD</abbrev>) (<xref ref-type="bibr" rid="B2">Chua and Saw 2006</xref>; <xref ref-type="bibr" rid="B5">IUCN Standards and Petitions Committee 2022</xref>).</p></tp:treatment-sec><tp:treatment-sec sec-type="notes" id="SECID0EMGAE"><title>Notes.</title><p>Peninsular Malaysian members of §<italic><tp:taxon-name><tp:taxon-name-part taxon-name-part-type="genus" reg="Crispardisia">Crispardisia</tp:taxon-name-part></tp:taxon-name></italic> can be placed into two informal groups, based on inflorescence position (<xref ref-type="bibr" rid="B28">Stone 1989</xref>; <xref ref-type="bibr" rid="B8">Julius and Utteridge 2021</xref>). The first group has inflorescences strictly terminal on specialised lateral leafy branches, while the second group has inflorescences lateral (axillary) and/or terminal on the main stem and/or lateral branches. <italic><tp:taxon-name><tp:taxon-name-part taxon-name-part-type="genus" reg="Ardisia">Ardisia</tp:taxon-name-part><tp:taxon-name-part taxon-name-part-type="species" reg="recurvipetala">recurvipetala</tp:taxon-name-part></tp:taxon-name></italic> falls into the second group, in which the majority of species in §<italic><tp:taxon-name><tp:taxon-name-part taxon-name-part-type="genus" reg="Crispardisia">Crispardisia</tp:taxon-name-part></tp:taxon-name></italic> belong, including six species from Peninsular Malaysia. Other than characters mentioned in the diagnosis, the new species can be easily recognised by its unbranched and subsessile inflorescences terminal on the main shoot and on relatively short specialised lateral branches with 1 to 2(–3) subtending leaves, tiny sepals (1.5–2 × 1–1.5 mm) that are yellowish-green and pinkish at base and corolla lobes that are strongly recurved at anthesis (Figs <xref ref-type="fig" rid="F1">1B</xref>, 3Bii).</p><p>Unlike other members of §<italic><tp:taxon-name><tp:taxon-name-part taxon-name-part-type="genus" reg="Crispardisia">Crispardisia</tp:taxon-name-part></tp:taxon-name></italic>, the leaf margins of the new species have both vascularised glands at the incisions between the crenatures and pustule-like structures along the crenations (Fig. <xref ref-type="fig" rid="F2">2</xref>); these result from the venation projecting from the leaf margin and should not be mistaken for bacterial nodules. This combination of vascularised glands and pustule-like structures is not observed in other Peninsular Malaysian members of §<italic><tp:taxon-name><tp:taxon-name-part taxon-name-part-type="genus" reg="Crispardisia">Crispardisia</tp:taxon-name-part></tp:taxon-name></italic>.</p><p>The new species is similar to <italic><tp:taxon-name><tp:taxon-name-part taxon-name-part-type="genus" reg="Ardisia">Ardisia</tp:taxon-name-part><tp:taxon-name-part taxon-name-part-type="species" reg="sphenobasis">sphenobasis</tp:taxon-name-part></tp:taxon-name></italic> in having 17.5–23 cm long leaves (excluding reduced leaves subtending inflorescences on specialised lateral branches), but it has inflorescences that are terminal on the main shoot and specialised lateral branches (vs. strictly lateral on main stem). The whitish corollas of the new species are somewhat similar to those of <italic><tp:taxon-name><tp:taxon-name-part taxon-name-part-type="genus" reg="Ardisia">A.</tp:taxon-name-part><tp:taxon-name-part taxon-name-part-type="species" reg="villosa">villosa</tp:taxon-name-part></tp:taxon-name></italic> and <italic><tp:taxon-name><tp:taxon-name-part taxon-name-part-type="genus" reg="Ardisia">A.</tp:taxon-name-part><tp:taxon-name-part taxon-name-part-type="species" reg="crenata">crenata</tp:taxon-name-part></tp:taxon-name></italic>. However, <italic><tp:taxon-name><tp:taxon-name-part taxon-name-part-type="genus" reg="Ardisia">A.</tp:taxon-name-part><tp:taxon-name-part taxon-name-part-type="species" reg="recurvipetala">recurvipetala</tp:taxon-name-part></tp:taxon-name></italic> (Fig. <xref ref-type="fig" rid="F3">3</xref>) differs in its largely glabrous flowers, except for short, simple eglandular and glandular hairs on the pedicels and calyx (vs. hairy throughout with long, villous hairs in <italic><tp:taxon-name><tp:taxon-name-part taxon-name-part-type="genus" reg="Ardisia">A.</tp:taxon-name-part><tp:taxon-name-part taxon-name-part-type="species" reg="villosa">villosa</tp:taxon-name-part></tp:taxon-name></italic>). Compared to <italic><tp:taxon-name><tp:taxon-name-part taxon-name-part-type="genus" reg="Ardisia">A.</tp:taxon-name-part><tp:taxon-name-part taxon-name-part-type="species" reg="crenata">crenata</tp:taxon-name-part></tp:taxon-name></italic>, a widespread species with a whitish to pinkish corolla, branched and unbranched inflorescences and a flat and coriaceous lamina, the new species has corolla lobes with a creamy-white apex and a pink patch at the base, strictly unbranched inflorescences and chartaceous leaves with the lamina raised between the venation.</p><p>This latest addition brings the number of §<italic><tp:taxon-name><tp:taxon-name-part taxon-name-part-type="genus" reg="Crispardisia">Crispardisia</tp:taxon-name-part></tp:taxon-name></italic> species native to Peninsular Malaysia to ten. Of these, four species, including the new one, are endemic to Peninsular Malaysia: <italic><tp:taxon-name><tp:taxon-name-part taxon-name-part-type="genus" reg="Ardisia">A.</tp:taxon-name-part><tp:taxon-name-part taxon-name-part-type="species" reg="lankawiensis">lankawiensis</tp:taxon-name-part></tp:taxon-name></italic> King &amp; Gamble, <italic><tp:taxon-name><tp:taxon-name-part taxon-name-part-type="genus" reg="Ardisia">A.</tp:taxon-name-part><tp:taxon-name-part taxon-name-part-type="species" reg="minor">minor</tp:taxon-name-part></tp:taxon-name></italic> King &amp; Gamble, <italic><tp:taxon-name><tp:taxon-name-part taxon-name-part-type="genus" reg="Ardisia">A.</tp:taxon-name-part><tp:taxon-name-part taxon-name-part-type="species" reg="recurvipetala">recurvipetala</tp:taxon-name-part></tp:taxon-name></italic> and <italic><tp:taxon-name><tp:taxon-name-part taxon-name-part-type="genus" reg="Ardisia">A.</tp:taxon-name-part><tp:taxon-name-part taxon-name-part-type="species" reg="recurvisepala">recurvisepala</tp:taxon-name-part></tp:taxon-name></italic> Julius &amp; Utteridge.</p><p>We consider species of <italic><tp:taxon-name><tp:taxon-name-part taxon-name-part-type="genus" reg="Ardisia">Ardisia</tp:taxon-name-part></tp:taxon-name></italic> as important indicators of tropical and subtropical forest quality. Whilst some species are found in a range of habitats (e.g. <italic><tp:taxon-name><tp:taxon-name-part taxon-name-part-type="genus" reg="Ardisia">A.</tp:taxon-name-part><tp:taxon-name-part taxon-name-part-type="species" reg="elliptica">elliptica</tp:taxon-name-part></tp:taxon-name></italic> Thunb.), many species have restricted distributions and habitat requirements, including several species of §<italic><tp:taxon-name><tp:taxon-name-part taxon-name-part-type="genus" reg="Crispardisia">Crispardisia</tp:taxon-name-part></tp:taxon-name></italic>. For example, in Peninsular Malaysia, <italic><tp:taxon-name><tp:taxon-name-part taxon-name-part-type="genus" reg="Ardisia">A.</tp:taxon-name-part><tp:taxon-name-part taxon-name-part-type="species" reg="lankawiensis">lankawiensis</tp:taxon-name-part></tp:taxon-name></italic> is restricted to limestone habitats on Langkawi Islands and, in Thailand, <italic><tp:taxon-name><tp:taxon-name-part taxon-name-part-type="genus" reg="Ardisia">A.</tp:taxon-name-part><tp:taxon-name-part taxon-name-part-type="species" reg="pilosa">pilosa</tp:taxon-name-part></tp:taxon-name></italic> H.R.Fletcher is restricted to the subtropical forests found on only Phu Kradeung mountain in north-east Thailand. That this new taxon is currently only found in unlogged areas within the Taman Negeri Kenyir suggests that <italic><tp:taxon-name><tp:taxon-name-part taxon-name-part-type="genus" reg="Ardisia">A.</tp:taxon-name-part><tp:taxon-name-part taxon-name-part-type="species" reg="recurvipetala">recurvipetala</tp:taxon-name-part></tp:taxon-name></italic> is a useful indicator of primary forest within the forest reserve boundary. The discovery and description of new species is important. It contributes to naming and documenting our local biodiversity as part of a revision of the <tp:taxon-name><tp:taxon-name-part taxon-name-part-type="family">Primulaceae</tp:taxon-name-part></tp:taxon-name> for the <abbrev xmlns:xlink="http://www.w3.org/1999/xlink" xlink:title="Flora of Peninsular Malaysia" id="ABBRID0EJOAE" xlink:type="simple">FPM</abbrev>, provides a better understanding of botanical distribution patterns and results in information about forest quality in Peninsular Malaysia.</p></tp:treatment-sec><ref-list><ref id="B2"><mixed-citation xmlns:xlink="http://www.w3.org/1999/xlink" xlink:type="simple"><person-group><name name-style="western"><surname>Chua</surname><given-names>LSL</given-names></name><name name-style="western"><surname>Saw</surname><given-names>LG</given-names></name></person-group> (<year>2006</year>) Malaysia Plant Red List: Guide for Contributors. Forest Research Institute Malaysia, 28 pp.</mixed-citation></ref><ref id="B5"><mixed-citation xmlns:xlink="http://www.w3.org/1999/xlink" xlink:type="simple">IUCN Standards and Petitions Committee (<year>2022</year>) Guidelines for Using the IUCN Red ListCategories and Criteria. Version 15. Prepared by the Standards and Petitions Committee. [Accessed 22 February 2023]</mixed-citation></ref><ref id="B28"><mixed-citation xmlns:xlink="http://www.w3.org/1999/xlink" xlink:type="simple"><person-group><name name-style="western"><surname>Stone</surname><given-names>BC</given-names></name></person-group> (<year>1989</year>) <article-title>New and noteworthy Malesian <tp:taxon-name><tp:taxon-name-part taxon-name-part-type="family">Myrsinaceae</tp:taxon-name-part></tp:taxon-name>, III. On the genus <italic><tp:taxon-name><tp:taxon-name-part taxon-name-part-type="genus">Ardisia</tp:taxon-name-part></tp:taxon-name></italic> Sw. in Borneo. Proceedings.</article-title><source>Academy of Natural Sciences of Philadelphia</source><volume>141</volume>: <fpage>263</fpage>–<lpage>306</lpage>.</mixed-citation></ref><ref id="B8"><mixed-citation xmlns:xlink="http://www.w3.org/1999/xlink" xlink:type="simple"><person-group><name name-style="western"><surname>Julius</surname><given-names>A</given-names></name><name name-style="western"><surname>Utteridge</surname><given-names>TMA</given-names></name></person-group> (<year>2021</year>) <article-title><italic><tp:taxon-name><tp:taxon-name-part taxon-name-part-type="genus">Ardisia</tp:taxon-name-part><tp:taxon-name-part taxon-name-part-type="species">recurvisepala</tp:taxon-name-part></tp:taxon-name></italic> (<tp:taxon-name><tp:taxon-name-part taxon-name-part-type="family">Primulaceae</tp:taxon-name-part></tp:taxon-name>-<tp:taxon-name><tp:taxon-name-part taxon-name-part-type="family">Myrsinoideae</tp:taxon-name-part></tp:taxon-name>), a new species from Peninsular Malaysia.</article-title><source>Phytotaxa</source><volume>480</volume>(<issue>1</issue>): <fpage>79</fpage>–<lpage>84</lpage>. <ext-link xlink:href="10.11646/phytotaxa.480.1.7" ext-link-type="doi" xlink:type="simple">https://doi.org/10.11646/phytotaxa.480.1.7</ext-link></mixed-citation></ref></ref-list></tp:taxon-treatment>
